# Supplementary material for: Enhancing the Value Added of Lignin Extracted from Pinus massoniana Lamb. via DES Pretreatment
Source: Polymers (Basel). 2026 Mar 31;18(7):862. doi: 10.3390/polym18070862 (PMC13074787; doi:10.3390/polym18070862)
Supplement: Supplementary file 1 [file polymers-18-00862-s001.zip]

Archive with 1 entries (1 files):
- polymers-4167936-supplementary.pdf
